# Supplementary material for: Screening of Induced Mutants Led to the Identification of Starch Biosynthetic Genes Associated with Improved Resistant Starch in Wheat
Source: Int J Mol Sci. 2022 Sep 15;23(18):10741. doi: 10.3390/ijms231810741 (PMC9502818; doi:10.3390/ijms231810741)
Supplement: Supplementary file 1 [file ijms-23-10741-s001.zip]

Archive with 1 entries (1 files):
- ijms-1904245-supplementary.pdf
